# Supplementary material for: The role of AKR1 family in tamoxifen resistant invasive lobular breast cancer based on data mining
Source: BMC Cancer. 2021 Dec 9;21:1321. doi: 10.1186/s12885-021-09040-8 (PMC8662825; doi:10.1186/s12885-021-09040-8)
Supplement: Supplementary file 1 — Additional file 1. [file 12885_2021_9040_MOESM1_ESM.xls]

## Sheet: Sheet1
LCCTam group vs SUM44 group	up	S100A7	SUM44-4HT group vs SUM44 group	up	AZGP1
		APOD			IFI27
		QPRT			AZGP1P1///AZGP1
		DNAJC15			ACOX2
		ADORA1			RARRES3
		MET			CXCR4
		SCNN1A			NPY1R
		TCIRG1			PDE10A
		MPL			SLC30A9
		ATXN7L3B			IFITM2
		ST6GALNAC4			CLGN
		AZGP1			IFITM3
		AZGP1P1///AZGP1			SYT1
		STX16			SIGLEC15
		GM2A			INPP4B
		ZFR			APOL6
		KMO			ESR1
		DDC			AP1AR
		CNTNAP2			RAB31
		GABARAPL1			LAPTM4B
		TOX4			TBC1D9
		PITX1			MYOF
		IL17RB			SCNN1A
		PDLIM3			NMI
		GPATCH4			SCN1A
		AZIN1			CD47
		PDK1			NFU1
		YBX3			STC1
		NFYA			SP3
		SLC44A4			SERPINA3
		GGA2			STAT1
		ANGPTL2			ACADM
		UGT1A3///UGT1A1///UGT1A4///UGT1A9///UGT1A5///UGT1A6///UGT1A7///UGT1A8///UGT1A10			RBM47
		SLC7A8			FRYL
		MUC1			MRFAP1L1
		TARP///TRGV9///TRGC2			SLC5A3
		MAP1B			RBPJ
		SERHL2///SERHL			LGALS3BP
		CD5L			TMEM33
		IBA57			GJA1
		BAAT			SCARB2
		TRIP11			DHRS2
		HN1L			ELOVL2
		LARP4B			IGF1R
		HUWE1			CREBZF
		APBA1			RANBP2
		CEACAM5			DLG1
		FCN2			APBB2
		ITPK1			SEMA3C
		AGFG1			KIAA0232
		HEY2			LAP3
		GTF2I			IGFBP5
		CIZ1			TIMP1
		MAPK14			PDS5A
		LRRC40			MXI1
		GDF15			CUL3
		KLRD1			GSAP
		ATP6V1A			NFE2L3
		MXI1			GTF2IP4///GTF2IP1///GTF2I
		TMEM2			SLC44A4
		ELL2			GREB1
		PSME4			ARHGAP12
		CALM1			PIK3R1
		FMO5			CISH
		DAPP1			CLUAP1
		AKR1C1			AIM1
		SH2B1			ATP8A2
		DBT			UPF3B
		CYBRD1			LAMP2
		CSTA			KIF5C
		TACC1			PTPN12
		KITLG			ARFGEF1
		TMED5			SCCPDH
		WNT2			MAP3K7
		PDLIM4			NEBL
		UGT1A1///UGT1A4///UGT1A9///UGT1A6///UGT1A8///UGT1A10			CTNND2
		CRIP2			SNRK
		CACNA2D1			IFIH1
		RAB31			CNR1
		CYLC1			SYBU
		SNAI1			PDLIM3
		MMP16			RAPGEF2
		PTP4A2			PYGL
		GATC			CPD
		TMPRSS11E			TMEM123
		TRIM15			EIF2AK2
		GALE			FAT1
		BASP1			ADAM10
		SRCAP			GBAS
		ARHGAP26			UGDH
		HFE			ADAM9
		IL6			HS2ST1
		SERPINA6			NRCAM
		CXXC4			IL17RB
		PDK2			SERINC5
		RPS28			CTSO
		UGDH			ALCAM
		PRPF6			ATXN1
		PHTF2			SLC39A6
		RPS6			LOC101928269///LOC100506403///RUNX1
		CDC27			ZBTB18
		TUBGCP2			PMS1
		CD1E			ALB
		NT5DC2			COMMD8
		AKR1C4			NIPBL
		RSU1			NAT1
		IGHD			PEG10
		KCND3			ISG15
		NPHS1			SLTM
		FLJ11710			C14orf159
		KIAA1644			NAB1
		CTAGE5			NFYB
		LGALS3BP			SLC1A1
		LMAN1			UXS1
		GJA4			CNN3
		IFI27			PAPOLA
		PTPN1			ICE1
		SCGB1D2			PSD3
		CTSC			LY75-CD302///CD302///LY75
		DCLK2			LRIF1
		CALML5			DSG2
		ADORA2B			CEBPD
		EPB41L3			PTPN11
		HCG26			UBE2K
		PLEKHA5			SLC35A3
		GLYR1			ATP2C2
		BEST2			PLEKHB1
		FUT7			PHTF2
		OXCT1			UBXN4
		C1QTNF3			IRF9
		SMOX			IFIT5
		LAPTM4B			FAM134B
		OR7A10			NAMPT
		RASGRP2			MFAP3L
		KRIT1			RAB38
		FGF5			THAP9-AS1
		DNAJC4			ANXA3
		PDIA2			ZNF148
		PFDN4			KLF4
		PDP1			LGALS8
		PCDHGA10			RAI2
		SDK2			DNAJC15
		KIDINS220			LRBA
		DHX9			PALLD
		LRP1			WAC
		NOX5			COL3A1
		LOC101930400///AKR1C2			TSPAN5
		SSX2B///SSX2			TESMIN
		ATP6V0A4			APOD
		TCL6			RBMS1
		ERBB2			EIF1AX
		CGGBP1			NBPF26///NBPF10///NBPF9///NBPF14
		KLKB1			PLEKHA5
		COPA			SMARCA5
		GPR39			TCEAL9
		MAS1			UGT1A1///UGT1A4///UGT1A9///UGT1A6///UGT1A8///UGT1A10
		ATP2B4			NT5DC2
		NINJ2			NEDD9
		SKAP2			DSP
		UTY			ENC1
		ISG20			SATB2
		CLCA2			PSMB8
		CELF3			VAV3
		SAP30			ZFP36L1
		CDC14A			PMAIP1
		IQGAP1			IL6ST
		IGK///IGKC			TMPRSS3
		NREP			NAA15
		CTF1			EFHD1
		SNCG			ZNF217
		TPPP			SERPINA5
		HOXA3			INSIG2
		PCDHA9			DDX60
		SLC8A1			CLK1
		PRRG4			VPS13B
		FH			EMP1
		LRRC32			MRPS30
		RGS2			EEF1A2
		FGF1			STC2
		HS6ST1			CARD10
		MARCKS			STEAP3
		CYP3A4			UGCG
		IPO8			PLCB4
		RASGRF1			HSPA4L
		PRF1			LOC101930400///AKR1C2
		LINC01314			EFR3A
		SMO			RGS2
		CFB			TNFRSF10B
		MYOD1			UGT1A3///UGT1A1///UGT1A4///UGT1A9///UGT1A5///UGT1A6///UGT1A7///UGT1A8///UGT1A10
		SOX10			MMP16
		SERHL2			PLCB1
		CDK17			GULP1
		ASPH			S100A8
		CAMK2B			ABAT
		KCTD20			PRNP
		PCSK6			ARID5B
		SLC18A3			LTBP3
		43530			BTBD3
		CYP2A13			RPS6KA2
		MIR1292///SNORD110///SNORD86///SNORD57///NOP56			TFF1
		CTNNA1P1			PPAT
		MRC2			UBE2L6
		CYLD			MAPKAPK2
		EFCAB14			ADD3
		THRA			PDLIM5
		GYPB			NUDT4P1///NUDT4
		KCNQ1			UBA6
		KLRB1			TNFSF10
		FGA			SHANK2
		SPON1			VTCN1
		LOC101929368///FKBP1A			TM4SF1
		EPO			MSX1
		PRPF31			PSMB9
		PTPN11			C9orf3
		STAT1			TARP///TRGV9///TRGC2
		LYZL6			IRF1
		KIF16B			IFIT1
		SORBS2			HSPA2
		SPAG8			DDC
		EDNRB			GTF2E1
		MAPRE2			SOX9
		MIR124-1///LINC00599			ADCY3
		BNIP3			RAI14
		ZNF24			DCAF10
		SPRED2			NCK2
		PDE8B			SCGB2A2
		PARP8			AKAP11
		PIK3CD			CDH3
		RANBP3			OAS2
		PDE4D			OAS1
		SNRPB			B3GALNT1
		PTPRA			MED28
		USP32			MUC1
		OR1E2///OR1E1			RCN1
		APBA2			SLC26A2
		GPX2			IFI6
		VTCN1			PKIG
		AMOT			GSTM4
		MYL7			QPRT
		ARHGEF12			MAN1A1
		GAS7			SLBP
		SLC1A3			PTGER4
		SIRT5			NR2F1
		NUDT13			PLSCR1
		PLA2G3			BASP1
		SPTBN4			ZWILCH
		MBTPS2			HMGCS1
		PSCA			PLCE1
		AKT2			MAPT
		CKAP2///IGLC1			CYP1B1
		S100A8			MYO1B
		FBLN1			NMU
		KRT6C///KRT6B///KRT6A			FOXI1
		RRN3P1///RRN3P2///RRN3			CLDN3
		POLR2J4			KMO
		CRYGB			TACC1
		ATP6V1C1			TRAK2
		GZMK			AKR1C3
		HIPK2			ZNF107
		CXCR6			TMPRSS11E
		ZFP64			MYBL1
		IKZF4			FBXL5
		PML			PHF14
		MR1			PSCA
		LOC729966///PDE4C			BMPR1B
		HOXD11			SERHL2
		TP53TG1			CRIP2
		SLIT1			SECISBP2L
		SYT5			FN1
		MAGT1			KIF15
		IL22			DCK
		DOCK9			KYNU
		NOTCH4			MET
		ZC4H2			ATP6V0A4
		GSTA3			SCGB1D2
		ADD2			PTHLH
		SLC6A2			CALD1
		KEL			NCAPG
		CCDC7			SEL1L3
		EGFL8///PPT2			AKR1C1
		STAM2			GPX2
		CELSR3			GABARAPL3///GABARAPL1
		PI4K2A			BBOX1
		PNO1		down	ADCY1
		KCNJ3			HMGCS2
		HS3ST1			LRP4
		FUZ			LRRC15
		HLA-G			NDST4
		SERPINE1			SYNPO2L
		PALMD			WDR45B
		AKR1B1			ARMCX6
		UBE2W			GATA4
		APOBEC3C			SPINK4
		FAM124B			PTP4A1
		OAZ3			KRT13
		SEC23B			RET
		LOC100510710///GBAP1			WNT4
		SLC24A1			ALDH3B1
		MAP1A			MGST3
		RGS6			PTGES
		ADD3			FGR
		ARAP3			BAG1
		CNNM2			SPRY4
		SLC1A1			DGKZ
		CCDC71			ASB13
		UPK1B			PFN2
		WDR48			CHST8
		KCNE4			SEC61A1
		EXPH5			SLC9A3R1
		VAMP4			SERPINA1
		PBX3			ETFB
		SPIN2A			FGFR4
		SLC4A1			CTSD
		GLS			C4B_2///C4B///C4A
		OXCT2			TNIK
		TOP3A			ARMCX3
		DSCR4			ST3GAL5
		MIR6787///SLC16A3			SLC27A2
		TXNL4A			ARMCX2
		H2AFY2			RAPGEFL1
		MMP11			GALNT6
		NRG1			CITED1
		ANXA2P1			ARHGAP26
		ALK			ABCA3
		YME1L1			COLEC12
		ASRGL1			CACNA1I
		ETV5			KCNMA1
		KANSL3			STARD8
		SOCS3			TMEM45A
		GPR32			SLC16A2
		PCYOX1			TPM1
		DHRS2			CELSR2
		KLHL3			MSN
		MAST2			HIST1H2AE
		MMP7			CTSA
		SMA4			RGS3
		MIR4800///MXD4			LOC102724788///PRODH
		HNRNPCL4///HNRNPCL3///HNRNPCL2///HNRNPCL1			PMP22
		SH2D3A			SRPX
		FBLN5			SLCO2A1
		SSX1			FASN
		IL13RA1			HIST1H1C
		EPAS1			ESRRG
		GNAS			GPC4
		RPL23AP53			TGFBR3
		ZNF280B			AMBP
		LHX1			GP2
		POLDIP3			GADD45G
		C1orf68			HGD
		SCAND2P			LAMA4
		GSTM4			CYTIP
		MAFF			IGFBP3
		MARK1			TFF2
		CDH8			ARHGEF3
		SNX13			P2RY6
		MAOA			CPB1
		KRT1			PLXNA2
		DNAJC7			HSD17B2
		GIF			CA2
		LOC101929219///LOC100505650///C1orf186			HBA2///HBA1
		CTSO			LAD1
		RB1
		TIMP1
		ABCD4
		ZKSCAN1
		ENPP2
		MAP1LC3C
		PART1
		FOXH1
		EMX1
		GULP1
		SYP
		CLUL1
		RUNX1-IT1
		ETS2
		FGR
		DUSP2
		ALDH3A1
		CCIN
		CFAP70
		GDF11
		NCR1
		G6PD
		ESR1
		PCM1
		B9D1
		RDH8
		KCNJ5
		ATP9A
		NXF3
		QSER1
		PTGER3
		SCARB1
		AOX1
		CREB3L1
		APOE
		PRRC1
		NPR2
		NEU2
		SEMA4F
		HIGD1B
		MTMR12
		ATP13A3
		IGHV4-31///IGHM///IGHG3///IGHG2///IGHG1///IGHD///IGHA2///IGHA1///IGH
		SCYL2
		LTF
		CSF2
		HOXB3
		C3orf36
		FAM49A
		NCR3
		FKBP15
		PTCRA
		IGHM///IGHG1///IGHA1
		LOC100505915
		SLC28A2
		CLEC4M
		GSTM1
		EFR3B
		SNAPC2
		BCL2L1
		PLPP3
		IGHA2///IGHA1///IGH
		RND2
		COL5A1
		TBX21
		MAU2
		UPK3BL///POLR2J3///POLR2J2///POLR2J
		ADGRD2
		PAX7
		APBB1
		CPSF1
		FMOD
		BEX1
		CYP1A1
		PCDHGB5
		IGHM
		DUSP3
		CRYGC
		LOC101928625///MED21
		TBC1D2B
		USP10
		APC2
		ADCY9
		PSORS1C2
		LRRD1///CYP51A1
		NDST1
		NPR1
		FGFR2
		MCF2
		SARM1
		CASP8
		ATF5
		DRD2
		FKBP6
		C2orf27A
		MOB1A
		ABHD17B
		FRMPD4
		AGGF1
		MCM9
		LOC101930578///MRPS31P5///THSD1
		FAM105A
		SLC30A5
		NT5C2
		CAMSAP2
		PPP2R2B
		RRP12
		CHRNE
		RBM48
		SAA2-SAA4///SAA4
		RBM17
		ALS2CL
		PDE2A
		AP1G2
		PPP2R1B
		TBXA2R
		AMN
		SNTA1
		CHST11
		LAPTM5
		GAREM1
		SS18
		TPT1P8
		RAB35
		PPP2R2A
		MYL4
		SERPINB4///SERPINB3
		IQCC
		CREB1
		PSG9
		CSNK2A1
		ATP2A3
		PDX1
		CRIP1
		UNC13A
		RIC3
		KMT2D
		RASA3
		PLVAP
		GPD2
		CCDC30
		MEPE
		MISP
		ITIH2
		FOXI1
		RTEL1
		MYCN
		CADPS2
		CCL18
		ARNT
		INSL4
		TMPO
		IFNA7
		LANCL1
		TNKS
		SNORA70///RPL10
		FAM49B
		AOC4P
		CCT8L2
		COLEC11
		EPHA5
		FCHO1
		SPATA5L1
		MAN1A2
		ASH1L
		MKI67
		CD24
		GCNT2
		ALDH3A2
		NUP160
		APOA1
		CBX2
		KCNA4
		ACTC1
		MIR3917///STMN1
		C14orf159
		PAX8
		ACAP1
		TBL1X
		FUT2
		IBSP
		SLC6A10PB///SLC6A10P///SLC6A8
		TFF2
		KCNK10
		EFCAB6
		TMEM40
		KIF25
		AGAP2
		TRPA1
		TNXB///TNXA
		DGCR9
		SLCO3A1
		GSTCD
		SERPINA5
		LOC100509457///HLA-DQA1
		CYAT1
		CYP1B1
		HSD17B14
		CXCL8
		TMOD3
		CASP1
		MAL
		TPMT
		C2orf54
		HIPK3
		SLC39A9
		SGCD
		PDLIM5
		CDHR2
		RAPGEF2
		BRINP2
		SAA2-SAA4///SAA2///SAA1
		PFKFB2
		SPIN1
		APOL3
		KHDRBS3
		RFXAP
		CA5B
		AR
		TP53TG5
		SKP2
		SEZ6L
		TSPO2
		CLCN1
		LOC100131532
		SPDEF
		ALG8
		PCYT1A
		IKZF1
		DSG2
		NEU3
		DSTN
		SIX6
		MDFI
		SEL1L3
		NOX1
		HMOX1
		CALD1
		PITPNM3
		SLC25A40
		MIR1908///FADS1
		INHA
		CRKL
		MASP1
		LOC149684///BPI
		ADGRL1
		BAZ2A
		SPAG6
		SLC35A2
		CHST3
		SCD
		ATP10B
		RFK
		KLK3
		CD40LG
		CELA2B
		N4BP2L2-IT2
		PBX2
		PLCH2
		PLA2G2E
		GIMAP1-GIMAP5///GIMAP5
		ACTL8
		CASP10
		POLR2K
		KDM6A
		RELB
		CLIP3
		KSR1
		NUMA1
		SLC26A2
		FGD6
		CSF1R
		CLDN18
		KDM6B
		ACOT11
		PSEN2
		EXTL3
		PIK3R1
		PRKAR2B
		MATN1
		SLC2A3
		IGLC1
		HLA-DOA
		ELAVL3
		IGLV1-44
		ZXDB///ZXDA
		DLG4
		PPP1R12B
		YIPF5
		ST8SIA5
		MDM2
		CYTH3
		CLIC5
		MARK2
		SLC35E3
		CRH
		SLC6A11
		FEZ2
		LOC101930235///TRIM49D2///TRIM49D1///TRIM48
		PPP2R3A
		NRL
		POU6F1
		PRO2214
		BCL2L11
		GNAQ
		DUX1
		CDKN2A
		APMAP
		DEFA5
		MBP
		DRC3
		NOS1
		HPSE
		BCL2
		BMS1P20
		PVR
		KYNU
		LOC284009///METTL16
		CREBZF
		IGKC
		ST20-MTHFS///MTHFS
		GOLM1
		CA1
		BUB1
		HABP4
		SERINC3
		TP63
		ACAA2
		CRHBP
		IGLL5
		DLX4
		SNAP23
		CIB2
		ELF1
		MYL1
		LARP7
		TENM4
		PRORY
		CALCA
		RPS6KA6
		CCRL2
		ATG16L1
		ZNF287
		PASK
		HDC
		OPN3
		AADAC
		LTBP2
		MED16
		CSF1
		ARL6IP5
		DCAKD
		ACSBG1
		RECQL5
		PQLC3
		NF1P9///NF1
		RNASEL
		RNF24
		CD163
		LOC79999
		CEACAM4
		DPP6
		HNRNPDL
		GALC
		MXD1
		GTPBP1
		CYP2C9
		DRP2
		STARD3
		KCNJ1
		CXCR3
		NKRF
		LOC100507353///CACNA1A
		SERPINF2
		MASP2
		TLL2
		GPR21
		USP5
		KLK2
		SOCS7
		SLC6A8
		DRICH1
		IL1R1
		AFF4
		MX2
		TMPRSS6
		LOC100130872///SPON2
		OR12D2
		HSF4
		RCHY1
		RGS5
		MIR6080///MIR4315-1///MIR4315-2///PLEKHM1P1///PLEKHM1
		Igk
		TSPAN4
		CEACAM6
		ADCY3
		TRAV8-3
		CHST4
		FOLR1
		GLI1
		LOC440434
		RABL2A///RABL2B
		IGLJ3///CKAP2
		DIEXF
		ERCC8
		BBIP1
		TNP1
		PPEF1
		PTOV1-AS2
		TBX19
		GRPR
		CCL15-CCL14///CCL14
		TAT
		COX6A2
		EGFR
		CRYAB
		CDKN1A
		GJA1
		HOXA11
		FCAR
		TRO
		COL6A2
		ANXA8L1///ANXA8
		BTNL3
		CEBPD
		PAX5
		AGRN
		MTCL1
		SDHA
		FOSL2
		SLC38A3
		KPNA3
		LOC647070
		HP
		KLHDC10
		SCIN
		HIF3A
		HSD11B2
		SCARB2
		UBE2J1
		TRIM46
		MAPK8IP3
		GPC1
		ATRNL1
		PHYHIP
		IRS2
		CTAG2
		FAM27B///FAM27C///FAM182B///FAM182A
		CDH6
		MIPEP
		OAS2
		BRD7P3
		STEAP3
		FMNL1
		SEC31B
		DMXL2
		RHEB
		CHODL
		FEV
		CA8
		RHOF
		LOC101928269///LOC100506403///RUNX1
		ADD1
		NUP188
		DVL2
		CARD8
		SIX3
		COL8A2
		TEF
		TANC2
		AIF1
		UBA6
		PRICKLE3
		MDK
		RXRB
		DNAJB12
		SUCLG2
		CST4
		OSBPL7
		MRPL23
		EPS8L1
		UBXN4
		AVP
		PVRIG
		SF3B1
		PKNOX1
		CADM1
		ACTL6B
		ADD3-AS1
		SAMD4A
		RGS12
		SEL1L
		IGLJ3
		MTRF1
		IGLJ3///IGLV@///IGLC1
		IFITM2
		SELPLG
		HPS1
		IFNA21
		XPNPEP3
		SCCPDH
		SULT2B1
		FGB
		FAM114A1
		SHC2
		CANX
		SLX1A-SULT1A3///SLX1A///SULT1A4///SLX1B///SULT1A3
		HSPG2
		FAM162A
		DYSF
		ZBTB20
		PHF20
		PTPRT
		MVK
		CALM3///CALM2///CALM1
		SYT2
		TBC1D5
		SRPRA
		CXorf36
		FABP3P2
		CHD5
		GIMAP5
		CEACAM1
		RARRES3
		LOC654342///LOC645166
		PLAUR
		LOC101930361///LOC101929970///CHRFAM7A///CHRNA7
		CCNJL
		GBE1
		SFRP1
		SLC2A14///SLC2A3
		MITF
		LAT2
		ZNF259P1///ZPR1
		CPT1A
		MAPK1IP1L
		CEMP1
		MCL1
		MIR7114///NSMF
		FXYD5
		CD52
		SNAP25
		HRASLS2
		GUCY1B2
		PEG10
		CREBL2
		EPB41L4A
		TSPAN7
		EPHB1
		PADI3
		LARP6
		CD74
		LOC101929240///SNRNP200
		NOCT
		HIST1H3F///HIST1H3B///HIST1H3H///HIST1H3J///HIST1H3G///HIST1H3I///HIST1H3E///HIST1H3C///HIST1H3D///HIST1H3A
		CLCN4
		RNF170
		TARP
		AMELY
		SH3BP2
		CX3CL1
		CDKN2C
		HR
		ATF7IP
		IZUMO4
		TRAM1
		NOS2
		NTRK3
		CSHL1
		CRHR1
		ACE2
		RALB
		SP2
		CFD
		TRAPPC9
		BUD31
		CNPY4
		STX17
		MAGEA10
		ARPC4-TTLL3///TTLL3///ARPC4
		IKBKB
		SCUBE3
		COQ3
		CYP2B6
		ZFHX4
		RHOBTB3
		LY6E
		LOC729815
		SLPI
		PGRMC1
		PSME3
		ZFPL1
		LILRB3
		TMEM121
		GJB1
		GYG2
		UGT2B28
		SHOX
		ALPPL2
		GSTM3
		TGFB1
		PRKCA
		DDN
		CRTAC1
		BTBD3
		MAML3
		SIRPB1
		MAPK8IP2
		ADGRF5
		C14orf1
		ADCYAP1R1
		RASA4B///RASA4CP///RASA4
		NECTIN1
		MTSS1
		HAL
		ATF6
		SSR1
		TRAK2
		GPSM3
		CYP2C8
		ITGB3
		LINC01482
		GSN
		SERPINA3
		NPAS2
		PACRG
		ARSF
		FGF23
		SLC35G2
		OSGIN1
		SEC14L5
		TMEM259
		CEBPA-AS1
		IQSEC3
		HAB1
		XPNPEP2
		LRRC37BP1
		CPS1
		NCOA3
		SCN10A
		POGZ
		CLSTN3
		HNMT
		WAS
		NCAPH2
		C1QL1
		PLXND1
		R3HDM1
		CXCL10
		DFNA5
		CAPN2
		FEZ1
		GUCY1A2
		TAF6L
		ATG12
		LYPLA2
		DNAJC16
		NR3C1
		DMD
		ABCC3
		PHF7
		NIPAL2
		SPANXA2///SPANXC///SPANXA1
		SMARCD1
		RRP1B
		LOC100507424///ITFG2
		FOXO3B///FOXO3
		DKK1
		TAS2R1
		CCDC93
		SMARCC1
		CHRD
		SLC16A10
		RPL18
		ZBTB39
		COL6A1
		LOC100293211///IGHG1
		GLP1R
		PTGDR2
		KIR2DS5
		HMBOX1
		RRN3P1
		FOXN3-AS2
		PLEK2
		ANXA2P3
		CRYBB2P1
		HECW1
		CCDC85C
		RNASE3
		LIMK1
		ACAD10
		HOXA6
		HIST1H2BB
		VRTN
		ADAM23
		DDX6
		FAM214B
		ATXN8OS
		NAA11
		DPYSL4
		REEP1
		CADM4
		ZBTB7B
		TEN1-CDK3///CDK3
		PTPRN
		YWHAZ
		TMEM246
		LEF1
		C21orf2
		AMMECR1
		CLINT1
		ZBTB7A
		ARF6
		CHM
		KRT6B
		CLUAP1
		ALOX15
		WLS
		ECHDC3
		PDE1B
		TBC1D3P1-DHX40P1///RNFT1
		FRMD4A
		MYOZ3
		RAB22A
		METTL7A
		GSTP1
		CRMP1
		HTATIP2
		NSFL1C
		AHSP
		ETV4
		AIPL1
		SFTPC
		GSK3A
		IGF1R
		KIF25-AS1
		TRIM10
		PSMB5
		ASCL1
		PTHLH
		MBNL2
		RGS14
		SZRD1
		KIAA0319
		HGF
		IDS
		IGHV3-23///IGHV4-31///IGHM///IGHG3///IGHG1///IGHA2///IGHA1
		GREB1
		CD36
		SH2D3C
		HCP5
		TGM4
		FAM3A
		KCNB1
		CAMK2A
		MED1
		GABARAPL3
		CLCNKB
		SAMD14
		KLK1
		PIP5K1A
		STC1
		SOX2
		CTIF
		PCTP
		PDCD6
		TTC38
		CDH10
		LINC01558
		ATXN2L
		PCDH7
		PTGS1
		UBOX5
		TAAR5
		TFG
		NRAS
		CDH17
		OTOR
		KCNJ4
		DPT
		C10orf10
		EGR4
		ROCK2
		RRM1
		KLHL24
		SSTR5
		CHMP1B
		WASL
		TADA2A
		BCAN
		NDUFC1
		SORBS3
		UNKL
		PKP1
		SMAD5
		IGH
		WTH3DI///RAB6A
		FRS2
		PDZD3
		TSSK2///DGCR14
		THAP3
		TNF
		RBPJL
		ABCA2
		CHRNA3
		SPN
		LRRC37A2///LRRC37A3///LRRC37A4P///LRRC37A
		TAGLN3
		CECR1
		SYPL1
		LZTS3
		SDS
		C5orf66
		NDUFAF5
		SLC4A4
		FAXDC2
		STAT6
		STX6
		APOC3
		GPRIN2
		MUC6
		LPAR3
		RBMY1J///RBMY1E///RBMY1D///RBMY1B///RBMY1F///RBMY1A1
		CCL19
		MPDU1
		CRYGD
		TPST1
		SAMD4B
		EHMT2
		CAPRIN1
		APOM
		RAB32
		EBP
		MCF2L
		RIOK3
		MSH5-SAPCD1///SAPCD1
		ZNF430
		BNC2
		PRSS23
		TMEM92-AS1
		ROM1
		NEDD8
		BTG2
		KDM4B
		RNASE2
		LIN7A
		MMP13
		MCM4
		ILVBL
		KLK13
		ARL6IP4
		ACTR3B
		CRYBB1
		AFF1
		HAP1
		FADS2
		TAF9B
		RUNDC3A
		LOC100506504
		OR1E1
		GOLGA8A
		PRX
		PIGH
		ACVR1B
		CDKN1C
		SFRP5
		LYST
		TTTY2B///TTTY2
		RHCG
		SGCE
		ZIC4
		ITGA2B
		DDO
		NUDCD3
		LILRA3
		GRM2
		GPR162
		VEZF1
		AP2B1
		RRAS2
		ITGB7
		CPD
		SLCO2B1
		FGF17
		SYT1
		MIR943///NELFA
		TNPO2
		ARHGAP25
		FPR1
		TIMM8A
		HOXB5
		GADD45B
		POLR3F
		VCY1B///VCY
		RRBP1
		FCGRT
		TMC5
		CDC42
		RAPGEFL1
		CTSZ
		PNPLA4
		ALOX15B
		MOSPD3
		LTC4S
		CTDSPL
		RXFP3
		ATP10A
		HNRNPU
		SMAD5-AS1
		DLGAP2
		NDC1
		PTAFR
		CABP5
		HLF
		OBSL1
		EFNB3
		PTBP3
		ITGB4
		LOC100294145
		CACNA1I
		TRPC4
		RPL14
		TGM2
		REM1
		LOC101928718///FAM212B
		RGS10
		PTP4A3
		USH1C
		TUBA3D///TUBA3C
		SPTAN1
		SLC11A1
		ADAM20
		NEUROD6
		APOL2
		TCAP
		GSTM5
		ADGRE3
		OVOL2
		CSPG4
		MRPL57
		CXCR5
		NLRP3
		PROZ
		EIF4G1
		APOOL
		CACNG4
		PIP4K2B
		PRAMEF11
		EBAG9
		HAND2
		KMT2A
		N4BP2L1
		PLXNB1
		RELN
		TEX261
		USP33
		UPK3B
		SH3BP5
		OPN1MW3///OPN1MW2///OPN1LW///OPN1MW
		BMP7
		MRPL42
		SNCB
		TULP3
		CACNG1
		MCCC2
		GNG7
		PALLD
		MAPT
		RERE
		TBX6
		CNN1
		FSCN1
		MPC1
		VAPB
		AP3B1
		DGAT1
		KCNE2
		GUSBP3///SMA5///SMA4
		SLC7A10
		ANAPC5
		SLC11A2
		GUSBP11
		TIMM17B
		LST1
		SLC31A2
		ZNF444
		PCGF3
		CYP19A1
		SEC24A
		SSBP3
		TINF2
		HGSNAT
		ST3GAL6
		P3H1
		TGFBR1
		CYP2A6
		HLA-DQB2
		SKI
		GHRH
		IFITM3
		LECT1
		ATF2
		PCDHA10
		NOP14-AS1
		IDH3B
		SPAG9
		HES2
		CDX2
		SPINT3
		SPCS3
		PTMS
		EPHA4
		UBXN7
		ZSWIM1
		TREML2
		AQP1
		PZP
		NR4A2
		SNED1
		MMP19
		MAGI1
		LGI2
		GCLM
		IGHV3-23///IGHV4-31///IGHM///IGHG3///IGHG1///IGHD///IGHA1///IGH
		GDPD2
		ERICH1
		LY86
		HNRNPUL2-BSCL2///HNRNPUL2
		IER3
		SERPINB5
		TRA2B
		LOC100996693///SPEG
		NYX
		PTK2B
		TNFRSF8
		COL18A1
		MGLL
		VGF
		GFER
		C22orf46
		PSMD4
		GTF2A1
		HSPA2
		KYAT3
		C6orf106
		TRAC
		RARA
		BIN1
		ARHGAP1
		SMG7
		CSRP2
		CDC42EP4
		ITIH3
		CRHR2
		PRSS22
		LOC55338
		NDRG4
		FOSB
		ZNF221
		IDE
		FXYD7
		APLNR
		POC1B-GALNT4///GALNT4
		UNC45A
		KCNG2
		LOC101927673///OTUB1
		LDB3
		CHAT
		NCLN
		PTK7
		TMEM189-UBE2V1///TMEM189///UBE2V2///UBE2V1
		HNRNPUL2
		PRSS53
		TBL1Y
		ERVH-6
		PLG///LPA
		GNA14
		AMT
		SLC13A3
		HPSE2
		PRH1-PRR4///PRH2///PRH1
		ST8SIA3
		LDHB
		GPRC5B
		AKAP8L
		HEG1
		SKAP2///IGHG1
		IQCK
		HNF1A
		GP1BA
		ZNF550
		PIAS2
		WWTR1
		RYR2
		STUM
		RMND5B
		NCKAP1L
		NR2F2///NR2F1
		PGLYRP4
		UBE3B
		PRKY
		KRT83
		KDM5B
		CHD8
		SOX15
		KCNC2
		RAC2
		POMT2
		PDE6B
		SIK2
		SLC17A4
		PPP2R5D
		LOC339166///WSCD1
		SRSF1
		OR1D2
		GABRR2
		SPC24
		HS3ST3B1
		TM2D1
		CSNK1G1
		LHPP
		AVIL
		EPM2A
		CACNA1C
		PAPPA2
		UNC93B1
		PARVA
		CDC42BPA
		ALDH6A1
		HIC2
		SGK2
		ERVH-4
		ART4
		COL4A2
		MIR6132///ST7-OT3///ST7
		TSPAN32
		TEX11
		PRELP
		KIAA0586
		MYCT1
		PRO1483
		MIR452///MIR224///GABRE
		MARCO
		TSPAN9
		GYPA
		ATPAF2
		CDRT1
		TRAF2
		TBX4
		BMPR2
		ANKRD34C
		SLC19A1
		COL14A1
		CTLA4
		GABRA4
		CLEC4A
		LOC101930168///LOC100509620///AQP7
		C14orf93
		NFASC
		PKD2L1
		DGKA
		DPF3
		NPPA
		DARS2
		NKX2-5
		KLHL20
		RAD1
		VAV2
		CD46
		ATP4A
		SLCO1A2
		PDLIM7
		TCP10L
		INPP5D
		NDRG2
		MZT2A///MZT2B///PHGDH
		IL36G
		CCDC87
		BGN
		COMT
		PKIG
		EIF3M
		LOC101928278
		CD209
		SLC35F6
		ITGB2
		KIR2DS2///KIR2DS4///KIR2DS1///KIR2DL3///KIR2DL2///KIR2DL1
		CD84
		NKX3-1
		PPP3CC
		KCNQ3
		GLYAT
		RCN3
		ITPR2
		VARS
		LOC441601
		GH2
		PLA2G4B///JMJD7-PLA2G4B
		MAGOHB///MAGOH
		MTMR2
		IGHM///IGHG1
		PROP1
		ZC3H13
		CSPG5
		KCNG1
		FAM63B
		CDH3
		DENND1C
		EDA
		FNDC4
		SLC22A14
		ACADS
		HIST1H2AB
		HPCA
		SPIB
		CTBS
		PCDHB1
		TAF4B
		KCNAB2
		SERPINA4
		CASR
		SPHK1
		CWH43
		FBXO40
		KIR3DL2///KIR3DL1
		CCR4
		DYRK2
		MYOM2
		SALL2
		GNPTAB
		ASIC2
		CCR8
		GMPR
		GFRA2
		VAX2
		PNMT
		CDK12
		UBE2H
		PLEKHM1
		NCR2
		ARFIP1
		CFLAR
		GDF7
		TMEM206
		CACNA1G
		B4GALT1
		HGC6.3
		PHLDA1
		GIT1
		VSX1
		CHRNA10
		COMMD4
		EDNRA
		B4GALT2
		FHIT
		CNR2
		SRSF7
		AIM1L
		ATF7IP2
		MOCS3
		STX1A
		PAX3
		TXNRD2
		KRT4
		AGPAT4
		GRP
		EMILIN2
		DNAJC3
		RPL21P28///SNORA27///SNORD102///RPL21
		SIRPA
		LOC100509646///PRY2///PRY
		FABP3
		LDAH
		EPHB2
		TMEM158
		TTC17
		PATZ1
		TMEM131
		HMCES
		CFAP74
		ALDOB
		RAP2A
		CLIC4
		DPEP3
		HTR3A
		LETM1
		CDC42EP2
		NPAP1
		DNASE1
		MIR6716///PHLDB1
		ACTR5
		TUBA8
		ZCWPW1
		MXRA5
		MGEA5
		INS-IGF2///IGF2
		CENPJ
		SEC22B
		GRIN1
		SGSM2
		PCDHB17P
		CR1
		ADAM12
		BARX1
		SCD5
		KCNMB2
		JAM2
		AKAP1
		PRDM2
		PILRA
		DHFR
		ZNF671
		TMEM209
		SPTBN2
		RNGTT
		B4GALT7
		EMILIN1
		SLC15A3
		POM121L2
		CCL25
		FLOT2
		PTPRR
		FANCA
		TRIM3
		MARK4
		SLIT3
		MZB1
		IL23A
		COL1A2
		KHSRP
		ATP11A
		PI15
		BTF3P12
		FSCN3
		CCL16
		ZNF322
		MYL6
		CA5A
		GAB1
		LOC101929726
		CDC42EP1
		PKD1P1
		KIAA0485
		PAX9
		ADGRG3
		GPHN
		LOC100420758
		CLDN17
		PRDM14
		RAB27B
		RNASE1
		SLC22A17
		DLG1
		HOXA10-HOXA9///MIR196B///HOXA9
		CLCN7
		FXR2
		AKAP7
		CTSG
		ADAM8
		HMGCS1
		WDFY3
		CDC5L
		ECRP
		CAPZB
		CREBBP
		DPYSL3
		GPR42///FFAR3
		RREB1
		HRH1
		IL17RC
		MEFV
		SRD5A2
		PYGL
		LRP8
		RHD
		PQLC2
		SLC10A2
		RGS16
		LGALS2
		SLC52A1
		RNF185-AS1
		CHST5
		PDGFRA
		LAMP5
		PLD2
		BIN3-IT1
		PFKFB4
		FTSJ1
		EMC3
		SIKE1
		GAS6
		STXBP5L
		MPP2
		BEST1
		DAB1
		NR1H4
		SPAG16
		HAO2
		RAB11B
		ZNF384
		MYOF
		RGN
		FCGR2C
		AGO4
		GDF2
		MTUS1
		MEF2D
		LINC00675
		LOC101930075///PKD1
		CCZ1B
		ADARB1
		ILF3
		CD180
		STK38
		CPA2
		CNTD2
		YIF1B
		ZNF646
		HSPB3
		MED20
		NPAS3
		FERMT1
		GZMH
		CDC25A
		EFNA5
		HPX
		KIR2DL2
		SLC6A9
		NDUFB4
		SSX3
		MLIP
		NCF1C///NCF1B///NCF1
		PRMT5
		BCAS1
		SP1
		PLPP1
		KLHL18
		CELSR3-AS1
		LMOD1
		MIP
		FCMR
		FARP1
		HDAC6
		KLK10
		LNPEP
		MTA1
		PRMT2
		MRPL13
		ZBTB43
		CFAP69
		FHL1
		KLF12
		APBB2
		GOSR2
		SLC1A2
		APBB1IP
		SFRP4
		NTNG1
		GIT2
		CORO2B
		TNS4
		IGF1
		NRXN1
		EIF2AK2
		IGKV1OR2-118
		EFNB1
		LOC100294033///TCAF1
		MOGAT2
		SP140L
		DENND3
		NPRL2
		PGPEP1
		FUT3
		ERLIN1
		CPQ
		CEP250
		TFR2
		UCP3
		SLN
		COL11A2
		FLT1
		PLCL2
		PRDM10
		SNX24
		ITGA8
		GSN-AS1
		RPS4Y1
		FN1
		DNM1
		TXNRD1
		GRIN2C
		ATG13
		OR3A3
		MRPS12
		KLF4
		YBX1
		MAP2K5
		NOTCH2
		MAPK8
		COL1A1
		PIN4
		ABO
		RDH11
		TGFA
		SNX16
		SCAPER
		DCT
		CDH16
		TMEM115
		IRS4
		L1CAM
		CDH15
		LOC101060181///ZNF44
		TBX5
		UGT8
		TGS1
		NDUFS1
		USP29
		PKP4
		GLRX
		PKP3
		FRAS1
		KLF9
		CBLN1
		TYRO3
		STEAP1
		MIR6878///TARS2
		MFAP3
		SIGLEC6
		MLF2
		APOL1
		THSD4
		PACS1
		PRLR
		UBQLN4
		HCG9
		SHCBP1L
		SEMA3F
		P2RX2
		RAB40C
		RNF122
		GRAMD1B
		GPR176
		DCHS2
		SCGB1A1
		GRIP2
		UBE2N
		FRYL
		AVL9
		ANKLE2
		CROCCP3
		HIST1H2BL
		MC2R
		MTM1
		ANG
		SPRR2B
		IFITM2///IFITM1
		GH2///GH1///CSHL1///CSH1
		HIPK1
		TSSK2
		EEF1A2
		MYL10
		FOXRED2
		DOC2B
		ETV1
		DXO
		CEBPE
		RBM38
		TMPRSS15
		ADA
		CRK
		KRTAP5-9
		CLDN14
		EIF4EBP2
		NOD2
		PCNX2
		ENOX2
		RS1
		RAB2A
		CACNB1
		ATF6B
		MGAT3
		SYN2
		ANGPTL8
		ALLC
		CYP11B2
		CXorf40B///CXorf40A
		HNF4A
		ZZEF1
		DLK2
		GTF3C5
		BCCIP
		FXYD3
		GABBR2
		INVS
		CLCA1
		PROSC
		SLC16A8
		HK3
		CD47
		LILRA6
		LOC100507472///PCSK6
		HOXB7
		FST
		HNF1B
		TNK2
		LCAT
		TSC22D4
		MTRR
		SERPINF1
		CD83
		RHO
		HIST1H4I
		PRKAB2
		CD22
		ACO2
		C20orf27
		CD320
		PTPN21
		LDLRAD4
		ELOVL5
		MAP4
		GRIK2
		GATM
		FAM107A
		PEAK1
		SYBU
		MOB3B
		KIR2DL4
		MAPK13
		UBE3A
		RPRD1A
		NUBP2
		MFNG
		EYA3
		CD200
		SEC23IP
		TNFRSF13B
		IGFBP5
[truncated: 2,066 more rows]
